# Supplementary material for: Updating global estimates of pathogen-attributable diarrhoeal disease burden: a methodology and integrated protocol for a broad-scope systematic review of a syndrome with diverse infectious aetiologies
Source: BMJ Open. 2025 Apr 3;15(4):e093018. doi: 10.1136/bmjopen-2024-093018 (PMC11969593; doi:10.1136/bmjopen-2024-093018)
Supplement: online supplemental file 2 [file bmjopen-15-4-s002.xlsx]

## Sheet: Codebook
Plan-EO-FERG2 Data Extraction Template
Codebook				Color coding
Variable name	Variable definition	Values		Color	Meaning
SOURCE_ID	Publication identifier				Variable for merging between levels
SOURCE_AUTHOR	Last name of first author				Publication-level variable
SOURCE_PUB	Publication name				Study site-level variable
SOURCE_YEAR	Publication year				Etiology estimate-level variable. Pathogens are identified by the first four letters of their name
SOURCE_TITLE	Publication title
SOURCE_NAME	Name or acronym of study (if available)			Pathogen identifiers
SOURCE_DOI	DOI (if available)			ID	Pathogen
SOURCE_DESIGN	Study design	Case-control, cohort, cross-sectional, intervention trial, Surveillance		CAMP	Campylobacter
SOURCE_SETTING	Study setting	Community, health facility, other		CRYP	Cryptosporidium
SOURCE_CORR	Full name of corresponding author			CYCL	Cyclospora
SOURCE_EMAIL	Email address of corresponding author			EAEC	Enteroaggregative E. coli
SOURCE_STATUS	Status of data extraction for source (e.g. completed, awaiting confirmation etc.)			ENTA	Entamoeba histolytica
SOURCE_URL	URL of source (other than DOI; NCBI page if available)			EPEC	Enteropathogenic E. coli
SOURCE_NOTES	Additional information about input source (including if the etiology estimate was calculated from microdata)			ETEC	Enterotoxigenic E. coli
OPT_ACCESS_DATE	Date accessed (for websites and grey literature)			GIAR	Giardia
SITE_ID	Study site identifier (composed of SOURCE_ID plus a numeric suffix)			NORO	Norovirus
SITE_WHO_REGION	WHO Region of study site	AFR, AMR, EMR, EUR, SEAR, WPR		ROTA	Rotavirus
SITE_INCOME	Country income level	Low, Lower-middle, upper-middle, high		SALM	Salmonella
SITE_LEVEL	Geographic level of estimates	National, Sub-national		SHIG	Shigella
SITE_ISO	3-letter ISO code of country where study site was located			STEC	Shiga toxin-producing E. coli
SITE_COUNTRY	Name of country where study site was located			VIBR	Vibrio cholerae
SITE_ADMIN1	Name of first administrative division where study site was located
SITE_ADMIN2	Name of second administrative division where study site was located
SITE_LOCATION	Name of location of study site (e.g. village, neighborhood etc.)
SITE_URBAN	Whether study site was in an urban or rural location	Urban, rural, other
SITE_START	Date of start of study follow up
SITE_END	Date of end of study follow up
SITE_DUR_MONTH	Duration of follow up in months
SITE_RV_VACC	Whether the rotavirus vaccine had been introduced at that site and time	Yes, no
SITE_LAT	Latitude of study site location (decimal degrees - if precise location not known, use polygon centroid)
SITE_LON	Longitude of study site location (decimal degrees - if precise location not known, use polygon centroid)
SITE_NOTES	Additional information about study sites
XXXX_EST_ID	Pathogen prevalence estimate identifier (composed of SITE_ID plus 4 letter pathogen ID, plus numeric suffix)
XXXX_SYNDROME	GI syndrome status stratum	Asymptomatic, community detected diarrhea, medically attended diarrhea - outpatient, medically attended diarrhea - inpatient, other
XXXX_AGE_GROUP	Age group stratum	Pre-school age children, school age children, adolescents, adults
XXXX_AGE_LB_MON	Lower bound of age range in months
XXXX_AGE_UB_MON	Upper bound of age range in months
XXXX_AGE_LB_YR	Lower bound of age range in years
XXXX_AGE_UB_YR	Upper bound of age range in years
XXXX_SEX	Sex stratum of estimate	Male, female, both
XXXX_DX	Diagnostic method	Molecular, ELISA/EIA, culture, microscopy, other
XXXX_STRAIN	Pathogen strain (genogroup, pathotype, subspecies etc.)
XXXX_SUBJECTS	Number of subjects in stratum
XXXX_SAMPLES	Number of samples in stratum (denominator)
XXXX_CASES	Number of positive samples in stratum (numerator)
XXXX_PREV
XXXX_SE
XXXX_NOTES	Additional notes about prevalence estimates

## Sheet: SOURCE_index
SOURCE_ID	SOURCE_AUTHOR	SOURCE_PUB	SOURCE_YEAR	SOURCE_TITLE	SOURCE_NAME	SOURCE_DOI	SOURCE_DESIGN	SOURCE_SETTING	SOURCE_LANGUAGE	SOURCE_CORR	SOURCE_EMAIL	SOURCE_STATUS	SOURCE_URL	SOURCE_NOTES	SOURCE_SITES	REF_N_PATH	CAMP	CRYP	CYCL	EAEC	ENTA	EPEC	ETEC	GIAR	NORO	ROTA	SALM	SHIG	STEC	VIBR
PMID26724990	Li	Clin Microbiol Infect	2016	Aetiology of diarrhoeal disease and evaluation of viral-bacterial coinfection in children under 5 years old in China: a matched case-control study		10.1016/j.cmi.2015.12.018	Case-control	Health Facility	English	Zhoajun Duan	zhaojund@126.com	In progress	https://pubmed.ncbi.nlm.nih.gov/26724990/
PMID27673470	Liu	Lancet	2016	Use of quantitative molecular diagnostic methods to identify causes of diarrhoea in children: a reanalysis of the GEMS case-control study	GEMS	10.1016/S0140-6736(16)31529-X	Case-control	Health Facility	English	Eric Houpt	ERH6K@uvahealth.org	In progress	https://pubmed.ncbi.nlm.nih.gov/27673470/	Calculated from microdata
PMID30287127	Platts-Mills	Lancet Glob Health	2018	Use of quantitative molecular diagnostic methods to assess the aetiology, burden, and clinical characteristics of diarrhoea in children in low-resource settings: a reanalysis of the MAL-ED cohort study	MAL-ED	10.1016/S2214-109X(18)30349-8	Cohort	Community	English	James A. Platts-Mills	jp5t@virginia.edu	In progress	https://pubmed.ncbi.nlm.nih.gov/30287127/	Calculated from microdata
PMID30816414	Iturriza-Gómara	J Infect Dis	2019	Etiology of Diarrhea Among Hospitalized Children in Blantyre, Malawi, Following Rotavirus Vaccine Introduction: A Case-Control Study	QECH	10.1093/infdis/jiz084	Case-control	Health Facility	English	Nigel A. Cunliffe	nigelc@liverpool.ac.uk	In progress	https://pubmed.ncbi.nlm.nih.gov/30816414/
PMID34587158	Mero	PLoS Negl Trop Dis	2021	Prevalence of diarrhoeal pathogens among children under five years of age with and without diarrhoea in Guinea-Bissau	Bandim Health Project	10.1371/journal.pntd.0009709	Case-control	Health Facility	English	Anu Kantele	anu.kantele@hus.fi	In progress	https://pubmed.ncbi.nlm.nih.gov/34587158/

## Sheet: SITE_index
SOURCE_ID	SITE_ID	SITE_WHO_REGION	SITE_INCOME	SITE_LEVEL	SITE_ISO	SITE_COUNTRY	SITE_ADMIN1	SITE_ADMIN2	SITE_LOCATION	SITE_URBAN	SITE_START	SITE_END	SITE_DUR_MONTH	SITE_RV_VAX	SITE_LAT	SITE_LON	SITE_NOTES
PMID26724990	PMID26724990-01	WPR	Upper middle income	Subnational	CHN	China	Hebei	Lulong	Lulong	Rural	2011-05-01	2013-01-31	21.1	No	39.9103	118.901
PMID26724990	PMID26724990-02	WPR	Upper middle income	Subnational	CHN	China	Hunan	Liuyang	Liuyang	Rural	2011-05-01	2013-01-31	21.1	No	28.1699	113.637
PMID27673470	PMID27673470-01	SEAR	Lower middle income	Subnational	BGD	Bangladesh	Dhaka	Tangail	Mirzapur	Urban	2007-12-02	2010-12-03	36	No	24.0961	90.0952
PMID27673470	PMID27673470-02	AFR	Low income	Subnational	GMB	Gambia	Upper River	Basse	Basse	Rural	2007-12-10	2010-12-23	36.4	No	13.331	-14.1266
PMID27673470	PMID27673470-03	SEAR	Lower middle income	Subnational	IND	India	West Bengal	Kolkota	Kolkota	Urban	2007-12-01	2010-12-06	36.2	No	22.5634	88.3862
PMID27673470	PMID27673470-04	AFR	Lower middle income	Subnational	KEN	Kenya	Nyanza	Siaya	Siaya	Rural	2007-12-01	2010-12-06	36.2	No	0.13531	34.3609
PMID27673470	PMID27673470-05	AFR	Low income	Subnational	MLI	Mali	Bamako	Bamako	Bamako	Urban	2008-01-31	2011-01-28	35.9	No	12.6527	-7.98853
PMID27673470	PMID27673470-06	AFR	Low income	Subnational	MOZ	Mozambique	Maputo Provincia	Manhiça	Manhiça	Rural	2007-12-30	2010-12-25	35.8	No	-25.3237	32.8311
PMID27673470	PMID27673470-07	SEAR	Lower middle income	Subnational	PAK	Pakistan	Sindh	Karachi	Karachi	Rural	2007-12-10	2011-01-06	36.9	No	24.9129	67.3892
PMID30287127	PMID30287127-01	SEAR	Lower middle income	Subnational	BGD	Bangladesh	Dhaka	Dhaka	Mirpur	Urban	2010-02-11	2012-02-13	24	No	23.8849	90.3731
PMID30287127	PMID30287127-02	AMR	Upper middle income	Subnational	BRA	Brazil	Ceará	Fortaleza	Fortaleza	Urban	2010-07-29	2012-02-28	19	Yes	-3.8765	-38.622
PMID30287127	PMID30287127-03	SEAR	Lower middle income	Subnational	IND	India	Tamil Nadu	Vellore	Vellore	Urban	2010-03-01	2012-02-23	23.8	No	12.9139	79.1415
PMID30287127	PMID30287127-04	SEAR	Lower middle income	Subnational	NPL	Nepal	Bagmati	Bhaktapur	Bhaktapur	Urban	2010-06-02	2012-02-21	20.7	No	27.6684	85.4281
PMID30287127	PMID30287127-05	SEAR	Lower middle income	Subnational	PAK	Pakistan	Sindh	Naushero Feroze	Naushero Feroze	Rural	2010-01-26	2012-01-31	24.1	No	26.8987	68.1155
PMID30287127	PMID30287127-06	AMR	Upper middle income	Subnational	PER	Peru	Loreto	Maynas	Santa Clara de Nanay	Rural	2010-01-04	2012-02-29	25.8	Yes	-3.7917	-73.3377
PMID30287127	PMID30287127-07	AFR	Lower middle income	Subnational	TZA	Tanzania	Manyara	Mbulu	Haydom	Rural	2009-11-23	2011-11-21	23.9	No	-22.7774	30.4616
PMID30287127	PMID30287127-08	AFR	Upper middle income	Subnational	ZAF	South Africa	Limpopo	Vhembe	Thohoyandou	Rural	2009-11-03	2012-02-29	27.9	Yes	-4.2227	35.0068
PMID30816414	PMID30816414-01	AFR	Low income	Subnational	MWI	Malawi	Southern Region	Blantyre	Blantyre	Urban	2012-11-01	2015-12-31	37.9	Yes	-15.8027	35.0216
PMID34587158	PMID34587158-01	AFR	Low income	Subnational	GNB	Guinea-Bissau	Bissau	Bissau	Bissau	Urban	2010-11-01	2012-10-31	24	No	11.8471	-15.5956
														3

## Sheet: CAMP
SITE_ID	EST_ID	CAMP_EST_ID	CAMP_SYNDROME	CAMP_AGE_GROUP	CAMP_AGE_LB_MON	CAMP_AGE_UB_MON	CAMP_AGE_LB_YR	CAMP_AGE_UB_YR	CAMP_SEX	CAMP_DX	CAMP_STRAIN	CAMP_SUBJECTS	CAMP_SAMPLES	CAMP_CASES	CAMP_PREV	CAMP_SE	CAMP_NOTES
PMID26724990-01	PMID26724990-01-01	PMID26724990-01-CAMP-01	Asymptomatic	Pre-school age children	0	59	0	4	Both	Molecular	C. jejuni	239	239	25	0.104603	0.0197961
PMID26724990-01	PMID26724990-01-02	PMID26724990-01-CAMP-02	Medically attended diarrhea - inpatient	Pre-school age children	0	59	0	4	Both	Molecular	C. jejuni	239	239	26	0.108787	0.0201409
PMID26724990-02	PMID26724990-02-01	PMID26724990-02-CAMP-01	Asymptomatic	Pre-school age children	0	59	0	4	Both	Molecular	C. jejuni	222	222	39	0.175676	0.0255404
PMID26724990-02	PMID26724990-02-02	PMID26724990-02-CAMP-02	Medically attended diarrhea - inpatient	Pre-school age children	0	59	0	4	Both	Molecular	C. jejuni	222	222	38	0.171171	0.0252797
PMID27673470-01	PMID27673470-01-01	PMID27673470-01-CAMP-01	Asymptomatic	Pre-school age children	0	11	0	0	Both	Molecular	Pan	311	311	82	0.263666	0.0249853
PMID27673470-01	PMID27673470-01-02	PMID27673470-01-CAMP-02	Asymptomatic	Pre-school age children	12	23	1	1	Both	Molecular	Pan	283	283	87	0.30742	0.0274289
PMID27673470-01	PMID27673470-01-03	PMID27673470-01-CAMP-03	Asymptomatic	Pre-school age children	24	59	2	4	Both	Molecular	Pan	295	295	34	0.115254	0.018592
PMID27673470-01	PMID27673470-01-04	PMID27673470-01-CAMP-04	Community detected diarrhea	Pre-school age children	0	11	0	0	Both	Molecular	Pan	305	305	108	0.354098	0.0273839
PMID27673470-01	PMID27673470-01-05	PMID27673470-01-CAMP-05	Community detected diarrhea	Pre-school age children	12	23	1	1	Both	Molecular	Pan	282	282	82	0.29078	0.0270426
PMID27673470-01	PMID27673470-01-06	PMID27673470-01-CAMP-06	Community detected diarrhea	Pre-school age children	24	59	2	4	Both	Molecular	Pan	294	294	33	0.112245	0.0184101
PMID27673470-02	PMID27673470-02-01	PMID27673470-02-CAMP-01	Asymptomatic	Pre-school age children	0	11	0	0	Both	Molecular	Pan	319	319	170	0.532915	0.0279339
PMID27673470-02	PMID27673470-02-02	PMID27673470-02-CAMP-02	Asymptomatic	Pre-school age children	12	23	1	1	Both	Molecular	Pan	272	272	164	0.602941	0.0296675
PMID27673470-02	PMID27673470-02-03	PMID27673470-02-CAMP-03	Asymptomatic	Pre-school age children	24	59	2	4	Both	Molecular	Pan	165	165	81	0.490909	0.0389185
PMID27673470-02	PMID27673470-02-04	PMID27673470-02-CAMP-04	Community detected diarrhea	Pre-school age children	0	11	0	0	Both	Molecular	Pan	316	316	141	0.446203	0.0279639
PMID27673470-02	PMID27673470-02-05	PMID27673470-02-CAMP-05	Community detected diarrhea	Pre-school age children	12	23	1	1	Both	Molecular	Pan	292	292	154	0.527397	0.0292163
PMID27673470-02	PMID27673470-02-06	PMID27673470-02-CAMP-06	Community detected diarrhea	Pre-school age children	24	59	2	4	Both	Molecular	Pan	163	163	69	0.423313	0.0386997
PMID27673470-03	PMID27673470-03-01	PMID27673470-03-CAMP-01	Asymptomatic	Pre-school age children	0	11	0	0	Both	Molecular	Pan	307	307	113	0.368078	0.0275253
PMID27673470-03	PMID27673470-03-02	PMID27673470-03-CAMP-02	Asymptomatic	Pre-school age children	12	23	1	1	Both	Molecular	Pan	287	287	133	0.463415	0.029435
PMID27673470-03	PMID27673470-03-03	PMID27673470-03-CAMP-03	Asymptomatic	Pre-school age children	24	59	2	4	Both	Molecular	Pan	293	293	131	0.447099	0.0290464
PMID27673470-03	PMID27673470-03-04	PMID27673470-03-CAMP-04	Community detected diarrhea	Pre-school age children	0	11	0	0	Both	Molecular	Pan	303	303	123	0.405941	0.0282114
PMID27673470-03	PMID27673470-03-05	PMID27673470-03-CAMP-05	Community detected diarrhea	Pre-school age children	12	23	1	1	Both	Molecular	Pan	278	278	167	0.600719	0.0293733
PMID27673470-03	PMID27673470-03-06	PMID27673470-03-CAMP-06	Community detected diarrhea	Pre-school age children	24	59	2	4	Both	Molecular	Pan	284	284	139	0.489437	0.0296629
PMID27673470-04	PMID27673470-04-01	PMID27673470-04-CAMP-01	Asymptomatic	Pre-school age children	0	11	0	0	Both	Molecular	Pan	304	304	113	0.371711	0.027717
PMID27673470-04	PMID27673470-04-02	PMID27673470-04-CAMP-02	Asymptomatic	Pre-school age children	12	23	1	1	Both	Molecular	Pan	296	296	110	0.371622	0.0280876
PMID27673470-04	PMID27673470-04-03	PMID27673470-04-CAMP-03	Asymptomatic	Pre-school age children	24	59	2	4	Both	Molecular	Pan	298	298	84	0.281879	0.0260629
PMID27673470-04	PMID27673470-04-04	PMID27673470-04-CAMP-04	Community detected diarrhea	Pre-school age children	0	11	0	0	Both	Molecular	Pan	328	328	138	0.420732	0.0272587
PMID27673470-04	PMID27673470-04-05	PMID27673470-04-CAMP-05	Community detected diarrhea	Pre-school age children	12	23	1	1	Both	Molecular	Pan	265	265	112	0.422642	0.0303449
PMID27673470-04	PMID27673470-04-06	PMID27673470-04-CAMP-06	Community detected diarrhea	Pre-school age children	24	59	2	4	Both	Molecular	Pan	290	290	93	0.32069	0.027408
PMID27673470-05	PMID27673470-05-01	PMID27673470-05-CAMP-01	Asymptomatic	Pre-school age children	0	11	0	0	Both	Molecular	Pan	305	305	120	0.393443	0.0279722
PMID27673470-05	PMID27673470-05-02	PMID27673470-05-CAMP-02	Asymptomatic	Pre-school age children	12	23	1	1	Both	Molecular	Pan	289	289	174	0.602076	0.0287923
PMID27673470-05	PMID27673470-05-03	PMID27673470-05-CAMP-03	Asymptomatic	Pre-school age children	24	59	2	4	Both	Molecular	Pan	282	282	141	0.5	0.0297746
PMID27673470-05	PMID27673470-05-04	PMID27673470-05-CAMP-04	Community detected diarrhea	Pre-school age children	0	11	0	0	Both	Molecular	Pan	322	322	136	0.42236	0.0275259
PMID27673470-05	PMID27673470-05-05	PMID27673470-05-CAMP-05	Community detected diarrhea	Pre-school age children	12	23	1	1	Both	Molecular	Pan	284	284	166	0.584507	0.0292427
PMID27673470-05	PMID27673470-05-06	PMID27673470-05-CAMP-06	Community detected diarrhea	Pre-school age children	24	59	2	4	Both	Molecular	Pan	279	279	153	0.548387	0.0297937
PMID27673470-06	PMID27673470-06-01	PMID27673470-06-CAMP-01	Asymptomatic	Pre-school age children	0	11	0	0	Both	Molecular	Pan	269	269	125	0.464684	0.0304094
PMID27673470-06	PMID27673470-06-02	PMID27673470-06-CAMP-02	Asymptomatic	Pre-school age children	12	23	1	1	Both	Molecular	Pan	155	155	71	0.458065	0.0400195
PMID27673470-06	PMID27673470-06-03	PMID27673470-06-CAMP-03	Asymptomatic	Pre-school age children	24	59	2	4	Both	Molecular	Pan	95	95	38	0.4	0.0502625
PMID27673470-06	PMID27673470-06-04	PMID27673470-06-CAMP-04	Community detected diarrhea	Pre-school age children	0	11	0	0	Both	Molecular	Pan	269	269	125	0.464684	0.0304094
PMID27673470-06	PMID27673470-06-05	PMID27673470-06-CAMP-05	Community detected diarrhea	Pre-school age children	12	23	1	1	Both	Molecular	Pan	150	150	72	0.48	0.0407922
PMID27673470-06	PMID27673470-06-06	PMID27673470-06-CAMP-06	Community detected diarrhea	Pre-school age children	24	59	2	4	Both	Molecular	Pan	95	95	27	0.284211	0.0462755
PMID27673470-07	PMID27673470-07-01	PMID27673470-07-CAMP-01	Asymptomatic	Pre-school age children	0	11	0	0	Both	Molecular	Pan	302	302	133	0.440397	0.0285666
PMID27673470-07	PMID27673470-07-02	PMID27673470-07-CAMP-02	Asymptomatic	Pre-school age children	12	23	1	1	Both	Molecular	Pan	296	296	217	0.733108	0.0257102
PMID27673470-07	PMID27673470-07-03	PMID27673470-07-CAMP-03	Asymptomatic	Pre-school age children	24	59	2	4	Both	Molecular	Pan	225	225	153	0.68	0.0310984
PMID27673470-07	PMID27673470-07-04	PMID27673470-07-CAMP-04	Community detected diarrhea	Pre-school age children	0	11	0	0	Both	Molecular	Pan	323	323	176	0.544892	0.0277084
PMID27673470-07	PMID27673470-07-05	PMID27673470-07-CAMP-05	Community detected diarrhea	Pre-school age children	12	23	1	1	Both	Molecular	Pan	280	280	195	0.696429	0.0274783
PMID27673470-07	PMID27673470-07-06	PMID27673470-07-CAMP-06	Community detected diarrhea	Pre-school age children	24	59	2	4	Both	Molecular	Pan	219	219	138	0.630137	0.0326224
PMID30287127-01	PMID30287127-01-01	PMID30287127-01-CAMP-01	Asymptomatic	Pre-school age children	0	11	0	0	Both	Molecular	Pan	210	210	61	0.290476	0.0313277
PMID30287127-01	PMID30287127-01-02	PMID30287127-01-CAMP-02	Asymptomatic	Pre-school age children	12	23	1	1	Both	Molecular	Pan	210	210	98	0.466667	0.0344265
PMID30287127-01	PMID30287127-01-03	PMID30287127-01-CAMP-03	Community detected diarrhea	Pre-school age children	0	11	0	0	Both	Molecular	Pan	190	190	65	0.342105	0.0344177
PMID30287127-01	PMID30287127-01-04	PMID30287127-01-CAMP-04	Community detected diarrhea	Pre-school age children	12	23	1	1	Both	Molecular	Pan	181	181	99	0.546961	0.0370004
PMID30287127-02	PMID30287127-02-01	PMID30287127-02-CAMP-01	Asymptomatic	Pre-school age children	0	11	0	0	Both	Molecular	Pan	165	165	23	0.139394	0.0269639
PMID30287127-02	PMID30287127-02-02	PMID30287127-02-CAMP-02	Asymptomatic	Pre-school age children	12	23	1	1	Both	Molecular	Pan	165	165	28	0.169697	0.0292222
PMID30287127-02	PMID30287127-02-03	PMID30287127-02-CAMP-03	Community detected diarrhea	Pre-school age children	0	11	0	0	Both	Molecular	Pan	25	25	7	0.28	0.0897998
PMID30287127-02	PMID30287127-02-04	PMID30287127-02-CAMP-04	Community detected diarrhea	Pre-school age children	12	23	1	1	Both	Molecular	Pan	53	53	9	0.169811	0.0515744
PMID30287127-03	PMID30287127-03-01	PMID30287127-03-CAMP-01	Asymptomatic	Pre-school age children	0	11	0	0	Both	Molecular	Pan	227	227	49	0.215859	0.0273067
PMID30287127-03	PMID30287127-03-02	PMID30287127-03-CAMP-02	Asymptomatic	Pre-school age children	12	23	1	1	Both	Molecular	Pan	227	227	55	0.242291	0.0284385
PMID30287127-03	PMID30287127-03-03	PMID30287127-03-CAMP-03	Community detected diarrhea	Pre-school age children	0	11	0	0	Both	Molecular	Pan	167	167	38	0.227545	0.0324423
PMID30287127-03	PMID30287127-03-04	PMID30287127-03-CAMP-04	Community detected diarrhea	Pre-school age children	12	23	1	1	Both	Molecular	Pan	134	134	23	0.171642	0.0325738
PMID30287127-04	PMID30287127-04-01	PMID30287127-04-CAMP-01	Asymptomatic	Pre-school age children	0	11	0	0	Both	Molecular	Pan	227	227	34	0.14978	0.0236853
PMID30287127-04	PMID30287127-04-02	PMID30287127-04-CAMP-02	Asymptomatic	Pre-school age children	12	23	1	1	Both	Molecular	Pan	227	227	73	0.321586	0.0310015
PMID30287127-04	PMID30287127-04-03	PMID30287127-04-CAMP-03	Community detected diarrhea	Pre-school age children	0	11	0	0	Both	Molecular	Pan	182	182	37	0.203297	0.0298317
PMID30287127-04	PMID30287127-04-04	PMID30287127-04-CAMP-04	Community detected diarrhea	Pre-school age children	12	23	1	1	Both	Molecular	Pan	173	173	53	0.306358	0.0350477
PMID30287127-05	PMID30287127-05-01	PMID30287127-05-CAMP-01	Asymptomatic	Pre-school age children	0	11	0	0	Both	Molecular	Pan	245	245	56	0.228571	0.0268272
PMID30287127-05	PMID30287127-05-02	PMID30287127-05-CAMP-02	Asymptomatic	Pre-school age children	12	23	1	1	Both	Molecular	Pan	246	246	85	0.345528	0.0303193
PMID30287127-05	PMID30287127-05-03	PMID30287127-05-CAMP-03	Community detected diarrhea	Pre-school age children	0	11	0	0	Both	Molecular	Pan	226	226	52	0.230088	0.0279971
PMID30287127-05	PMID30287127-05-04	PMID30287127-05-CAMP-04	Community detected diarrhea	Pre-school age children	12	23	1	1	Both	Molecular	Pan	190	190	73	0.384211	0.0352877
PMID30287127-06	PMID30287127-06-01	PMID30287127-06-CAMP-01	Asymptomatic	Pre-school age children	0	11	0	0	Both	Molecular	Pan	194	194	34	0.175258	0.0272959
PMID30287127-06	PMID30287127-06-02	PMID30287127-06-CAMP-02	Asymptomatic	Pre-school age children	12	23	1	1	Both	Molecular	Pan	194	194	55	0.283505	0.0323583
PMID30287127-06	PMID30287127-06-03	PMID30287127-06-CAMP-03	Community detected diarrhea	Pre-school age children	0	11	0	0	Both	Molecular	Pan	178	178	53	0.297753	0.0342739
PMID30287127-06	PMID30287127-06-04	PMID30287127-06-CAMP-04	Community detected diarrhea	Pre-school age children	12	23	1	1	Both	Molecular	Pan	182	182	47	0.258242	0.0324421
PMID30287127-07	PMID30287127-07-01	PMID30287127-07-CAMP-01	Asymptomatic	Pre-school age children	0	11	0	0	Both	Molecular	Pan	209	209	112	0.535885	0.0344965
PMID30287127-07	PMID30287127-07-02	PMID30287127-07-CAMP-02	Asymptomatic	Pre-school age children	12	23	1	1	Both	Molecular	Pan	209	209	113	0.54067	0.0344711
PMID30287127-07	PMID30287127-07-03	PMID30287127-07-CAMP-03	Community detected diarrhea	Pre-school age children	0	11	0	0	Both	Molecular	Pan	80	80	26	0.325	0.0523659
PMID30287127-07	PMID30287127-07-04	PMID30287127-07-CAMP-04	Community detected diarrhea	Pre-school age children	12	23	1	1	Both	Molecular	Pan	39	39	15	0.384615	0.077903
PMID30287127-08	PMID30287127-08-01	PMID30287127-08-CAMP-01	Asymptomatic	Pre-school age children	0	11	0	0	Both	Molecular	Pan	237	237	33	0.139241	0.0224879
PMID30287127-08	PMID30287127-08-02	PMID30287127-08-CAMP-02	Asymptomatic	Pre-school age children	12	23	1	1	Both	Molecular	Pan	237	237	16	0.0675105	0.016298
PMID30287127-08	PMID30287127-08-03	PMID30287127-08-CAMP-03	Community detected diarrhea	Pre-school age children	0	11	0	0	Both	Molecular	Pan	55	55	17	0.309091	0.0623121
PMID30287127-08	PMID30287127-08-04	PMID30287127-08-CAMP-04	Community detected diarrhea	Pre-school age children	12	23	1	1	Both	Molecular	Pan	51	51	6	0.117647	0.0451156
PMID30816414-01	PMID30816414-01-01	PMID30816414-01-CAMP-01	Asymptomatic	Pre-school age children	0	59	0	4	Both	Molecular	Pan	527	527	102	0.193548	0.0172099
PMID30816414-01	PMID30816414-01-02	PMID30816414-01-CAMP-02	Medically attended diarrhea - outpatient	Pre-school age children	0	59	0	4	Both	Molecular	Pan	684	684	113	0.165205	0.0141995
PMID34587158-01	PMID34587158-01-01	PMID34587158-01-CAMP-01	Asymptomatic	Pre-school age children	0	59	0	4	Both	Molecular	Pan	201	201	107	0.532338	0.0351934
PMID34587158-02	PMID34587158-01-02	PMID34587158-01-CAMP-02	Medically attended diarrhea - outpatient	Pre-school age children	0	59	0	4	Both	Molecular	Pan	228	228	118	0.517544	0.0330929

## Sheet: CRYP
SITE_ID	EST_ID	CRYP_EST_ID	CRYP_SYNDROME	CRYP_AGE_GROUP	CRYP_AGE_LB_MON	CRYP_AGE_UB_MON	CRYP_AGE_MEAN_YR	CRYP_AGE_LB_YR	CRYP_AGE_UB_YR	CRYP_SEX	CRYP_DX	CRYP_STRAIN	CRYP_SUBJECTS	CRYP_SAMPLES	CRYP_CASES	CRYP_PREV	CRYP_SE	CRYP_NOTES

## Sheet: GIAR
SITE_ID	EST_ID	GIAR_EST_ID	GIAR_SYNDROME	GIAR_AGE_GROUP	GIAR_AGE_LB_MON	GIAR_AGE_UB_MON	GIAR_AGE_MEAN_YR	GIAR_AGE_LB_YR	GIAR_AGE_UB_YR	GIAR_SEX	GIAR_DX	GIAR_STRAIN	GIAR_SUBJECTS	GIAR_SAMPLES	GIAR_CASES	GIAR_PREV	GIAR_SE	GIAR_NOTES

## Sheet: ROTA
SITE_ID	EST_ID	ROTA_EST_ID	ROTA_SYNDROME	ROTA_AGE_GROUP	ROTA_AGE_LB_MON	ROTA_AGE_UB_MON	ROTA_AGE_MEAN_YR	ROTA_AGE_LB_YR	ROTA_AGE_UB_YR	ROTA_SEX	ROTA_DX	ROTA_STRAIN	ROTA_SUBJECTS	ROTA_SAMPLES	ROTA_CASES	ROTA_PREV	ROTA_SE	ROTA_NOTES

## Sheet: List_items
DESIGN	SETTING	WHO_region	ISO3	Name	URBAN	SYNDROME	AGE_GROUP	DX	Pathogen	SEX	LEVEL
Case-control	Community	EMR	AFG	Afghanistan	Urban	Asymptomatic	Pre-school age children	Molecular	Yes	Male	National
Cohort	Health Facility	AFR	ALA	Åland Islands	Rural	Community detected diarrhea	School age children	Immunoassay	No	Female	Subnational
Cross-sectional	Other	EUR	ALB	Albania	Other	Medically attended diarrhea - outpatient	Adolescents	Culture		Both
Intervention trial		AMR	DZA	Algeria		Medically attended diarrhea - inpatient	Adults	Microscopy
Surveillance		WPR	ASM	American Samoa		Mortality		Other
		SEAR	AND	Andorra		Other
			AGO	Angola
			AIA	Anguilla
			ATA	Antarctica
			ATG	Antigua and Barbuda
			ARG	Argentina
			ARM	Armenia
			ABW	Aruba
			AUS	Australia
			AUT	Austria
			AZE	Azerbaijan
			BHS	Bahamas
			BHR	Bahrain
			BGD	Bangladesh
			BRB	Barbados
			BLR	Belarus
			BEL	Belgium
			BLZ	Belize
			BEN	Benin
			BMU	Bermuda
			BTN	Bhutan
			BOL	Bolivia
			BES	Bonaire, Sint Eustatius and Saba
			BIH	Bosnia and Herzegovina
			BWA	Botswana
			BVT	Bouvet Island
			BRA	Brazil
			IOT	British Indian Ocean Territory
			VGB	British Virgin Islands
			BRN	Brunei
			BGR	Bulgaria
			BFA	Burkina Faso
			BDI	Burundi
			KHM	Cambodia
			CMR	Cameroon
			CAN	Canada
			CPV	Cape Verde
			CYM	Cayman Islands
			CAF	Central African Republic
			TCD	Chad
			CHL	Chile
			CHN	China
			CXR	Christmas Island
			CCK	Cocos (Keeling) Islands
			COL	Colombia
			COM	Comoros
			COG	Congo
			COK	Cook Islands
			CRI	Costa Rica
			CIV	Cote d'Ivoire
			HRV	Croatia
			CUB	Cuba
			CUW	Curacao
			CYP	Cyprus
			CZE	Czechia
			COD	Democratic Republic of Congo
			DNK	Denmark
			DJI	Djibouti
			DMA	Dominica
			DOM	Dominican Republic
			ECU	Ecuador
			EGY	Egypt
			SLV	El Salvador
			GNQ	Equatorial Guinea
			ERI	Eritrea
			EST	Estonia
			SWZ	Eswatini
			ETH	Ethiopia
			FRO	Faeroe Islands
			FLK	Falkland Islands (Malvinas)
			FJI	Fiji
			FIN	Finland
			FRA	France
			GUF	French Guiana
			PYF	French Polynesia
			ATF	French Southern Territories
			GAB	Gabon
			GMB	Gambia
			GEO	Georgia
			DEU	Germany
			GHA	Ghana
			GIB	Gibraltar
			GRC	Greece
			GRL	Greenland
			GRD	Grenada
			GLP	Guadeloupe
			GUM	Guam
			GTM	Guatemala
			GGY	Guernsey
			GIN	Guinea
			GNB	Guinea-Bissau
			GUY	Guyana
			HTI	Haiti
			HMD	Heard Island and McDonald Islands
			VAT	Holy See
			HND	Honduras
			HKG	Hong Kong
			HUN	Hungary
			ISL	Iceland
			IND	India
			IDN	Indonesia
			IRN	Iran
			IRQ	Iraq
			IRL	Ireland
			IMN	Isle of Man
			ISR	Israel
			ITA	Italy
			JAM	Jamaica
			JPN	Japan
			JEY	Jersey
			JOR	Jordan
			KAZ	Kazakhstan
			KEN	Kenya
			KIR	Kiribati
			KWT	Kuwait
			KGZ	Kyrgyzstan
			LAO	Laos
			LVA	Latvia
			LBN	Lebanon
			LSO	Lesotho
			LBR	Liberia
			LBY	Libya
			LIE	Liechtenstein
			LTU	Lithuania
			LUX	Luxembourg
			MAC	Macao
			MDG	Madagascar
			MWI	Malawi
			MYS	Malaysia
			MDV	Maldives
			MLI	Mali
			MLT	Malta
			MHL	Marshall Islands
			MTQ	Martinique
			MRT	Mauritania
			MUS	Mauritius
			MYT	Mayotte
			MEX	Mexico
			FSM	Micronesia
			MDA	Moldova
			MCO	Monaco
			MNG	Mongolia
			MNE	Montenegro
			MSR	Montserrat
			MAR	Morocco
			MOZ	Mozambique
			MMR	Myanmar
			NAM	Namibia
			NRU	Nauru
			NPL	Nepal
			NLD	Netherlands
			NCL	New Caledonia
			NZL	New Zealand
			NIC	Nicaragua
			NER	Niger
			NGA	Nigeria
			NIU	Niue
			NFK	Norfolk Island
			PRK	North Korea
			MKD	North Macedonia
			MNP	Northern Mariana Islands
			NOR	Norway
			OMN	Oman
			PAK	Pakistan
			PLW	Palau
			PSE	Palestine
			PAN	Panama
			PNG	Papua New Guinea
			PRY	Paraguay
			PER	Peru
			PHL	Philippines
			PCN	Pitcairn
			POL	Poland
			PRT	Portugal
			PRI	Puerto Rico
			QAT	Qatar
			REU	Réunion
			ROU	Romania
			RUS	Russia
			RWA	Rwanda
			BLM	Saint Barthélemy
			SHN	Saint Helena, Ascension and Tristan da Cunha
			KNA	Saint Kitts and Nevis
			LCA	Saint Lucia
			MAF	Saint Martin (French part)
			SPM	Saint Pierre and Miquelon
			VCT	Saint Vincent and the Grenadines
			WSM	Samoa
			SMR	San Marino
			STP	Sao Tome and Principe
			SAU	Saudi Arabia
			SEN	Senegal
			SRB	Serbia
			SYC	Seychelles
			SLE	Sierra Leone
			SGP	Singapore
			SXM	Sint Maarten (Dutch part)
			SVK	Slovakia
			SVN	Slovenia
			SLB	Solomon Islands
			SOM	Somalia
			ZAF	South Africa
			SGS	South Georgia and the South Sandwich Islands
			KOR	South Korea
			SSD	South Sudan
			ESP	Spain
			LKA	Sri Lanka
			SDN	Sudan
			SUR	Suriname
			SJM	Svalbard and Jan Mayen
			SWE	Sweden
			CHE	Switzerland
			SYR	Syria
			TWN	Taiwan
			TJK	Tajikistan
			TZA	Tanzania
			THA	Thailand
			TLS	Timor-Leste
			TGO	Togo
			TKL	Tokelau
			TON	Tonga
			TTO	Trinidad and Tobago
			TUN	Tunisia
			TUR	Turkey
			TKM	Turkmenistan
			TCA	Turks and Caicos Islands
			TUV	Tuvalu
			UGA	Uganda
			UKR	Ukraine
			ARE	United Arab Emirates
			GBR	United Kingdom
			USA	United States
			UMI	United States Minor Outlying Islands
			VIR	United States Virgin Islands
			URY	Uruguay
			UZB	Uzbekistan
			VUT	Vanuatu
			VEN	Venezuela
			VNM	Vietnam
			WLF	Wallis and Futuna
			ESH	Western Sahara
			YEM	Yemen
			ZMB	Zambia
			ZWE	Zimbabwe

## Sheet: Country_info
ISO2	Name	ISO3	WB_region	WB_reg_name	WHO_region	WHO_reg_name	Income group	Official name
AW	Aruba	ABW	LAC	Latin America and Caribbean			High income	Aruba
AF	Afghanistan	AFG	SA	South Asia	EMR	Eastern Mediterranean	Low income	Afghanistan
AO	Angola	AGO	SSA	Sub-Saharan Africa	AFR	Africa	Lower middle income	Angola
AI	Anguilla	AIA						Anguilla
AX	Åland Islands	ALA						Åland Islands
AL	Albania	ALB	ECA	Europe and Central Asia	EUR	Europe	Upper middle income	Albania
AD	Andorra	AND	ECA	Europe and Central Asia	EUR	Europe	High income	Andorra
AE	United Arab Emirates	ARE	MENA	Middle East and North Africa	EMR	Eastern Mediterranean	High income	United Arab Emirates
AR	Argentina	ARG	LAC	Latin America and Caribbean	AMR	Americas	Upper middle income	Argentina
AM	Armenia	ARM	ECA	Europe and Central Asia	EUR	Europe	Upper middle income	Armenia
AS	American Samoa	ASM	EAP	East Asia and Pacific			Upper middle income	American Samoa
AQ	Antarctica	ATA						Antarctica
TF	French Southern Territories	ATF						French Southern Territories
AG	Antigua and Barbuda	ATG	LAC	Latin America and Caribbean	AMR	Americas	High income	Antigua and Barbuda
AU	Australia	AUS	EAP	East Asia and Pacific	WPR	Western Pacific	High income	Australia
AT	Austria	AUT	ECA	Europe and Central Asia	EUR	Europe	High income	Austria
AZ	Azerbaijan	AZE	ECA	Europe and Central Asia	EUR	Europe	Upper middle income	Azerbaijan
BI	Burundi	BDI	SSA	Sub-Saharan Africa	AFR	Africa	Low income	Burundi
BE	Belgium	BEL	ECA	Europe and Central Asia	EUR	Europe	High income	Belgium
BJ	Benin	BEN	SSA	Sub-Saharan Africa	AFR	Africa	Lower middle income	Benin
BQ	Bonaire, Sint Eustatius and Saba	BES						Bonaire, Sint Eustatius and Saba
BF	Burkina Faso	BFA	SSA	Sub-Saharan Africa	AFR	Africa	Low income	Burkina Faso
BD	Bangladesh	BGD	SA	South Asia	SEAR	South-East Asia	Lower middle income	Bangladesh
BG	Bulgaria	BGR	ECA	Europe and Central Asia	EUR	Europe	Upper middle income	Bulgaria
BH	Bahrain	BHR	MENA	Middle East and North Africa	EMR	Eastern Mediterranean	High income	Bahrain
BS	Bahamas	BHS	LAC	Latin America and Caribbean	AMR	Americas	High income	Bahamas
BA	Bosnia and Herzegovina	BIH	ECA	Europe and Central Asia	EUR	Europe	Upper middle income	Bosnia and Herzegovina
BL	Saint Barthélemy	BLM						Saint Barthélemy
BY	Belarus	BLR	ECA	Europe and Central Asia	EUR	Europe	Upper middle income	Belarus
BZ	Belize	BLZ	LAC	Latin America and Caribbean	AMR	Americas	Lower middle income	Belize
BM	Bermuda	BMU	WB_NAR	North America			High income	Bermuda
BO	Bolivia	BOL	LAC	Latin America and Caribbean	AMR	Americas	Lower middle income	Bolivia (Plurinational State of)
BR	Brazil	BRA	LAC	Latin America and Caribbean	AMR	Americas	Upper middle income	Brazil
BB	Barbados	BRB	LAC	Latin America and Caribbean	AMR	Americas	High income	Barbados
BN	Brunei	BRN	EAP	East Asia and Pacific	WPR	Western Pacific	High income	Brunei Darussalam
BT	Bhutan	BTN	SA	South Asia	SEAR	South-East Asia	Lower middle income	Bhutan
BV	Bouvet Island	BVT						Bouvet Island
BW	Botswana	BWA	SSA	Sub-Saharan Africa	AFR	Africa	Upper middle income	Botswana
CF	Central African Republic	CAF	SSA	Sub-Saharan Africa	AFR	Africa	Low income	Central African Republic
CA	Canada	CAN	WB_NAR	North America	AMR	Americas	High income	Canada
CC	Cocos (Keeling) Islands	CCK						Cocos (Keeling) Islands
CH	Switzerland	CHE	ECA	Europe and Central Asia	EUR	Europe	High income	Switzerland
CL	Chile	CHL	LAC	Latin America and Caribbean	AMR	Americas	High income	Chile
CN	China	CHN	EAP	East Asia and Pacific	WPR	Western Pacific	Upper middle income	China
CI	Cote d'Ivoire	CIV	SSA	Sub-Saharan Africa	AFR	Africa	Lower middle income	Côte d'Ivoire
CM	Cameroon	CMR	SSA	Sub-Saharan Africa	AFR	Africa	Lower middle income	Cameroon
CD	Democratic Republic of Congo	COD	SSA	Sub-Saharan Africa	AFR	Africa	Low income	Congo, Democratic Republic of the
CG	Congo	COG	SSA	Sub-Saharan Africa	AFR	Africa	Lower middle income	Congo
CK	Cook Islands	COK			WPR	Western Pacific		Cook Islands
CO	Colombia	COL	LAC	Latin America and Caribbean	AMR	Americas	Upper middle income	Colombia
KM	Comoros	COM	SSA	Sub-Saharan Africa	AFR	Africa	Lower middle income	Comoros
CV	Cape Verde	CPV	SSA	Sub-Saharan Africa	AFR	Africa	Lower middle income	Cabo Verde
CR	Costa Rica	CRI	LAC	Latin America and Caribbean	AMR	Americas	Upper middle income	Costa Rica
CU	Cuba	CUB	LAC	Latin America and Caribbean	AMR	Americas	Upper middle income	Cuba
CW	Curacao	CUW	LAC	Latin America and Caribbean			High income	Curaçao
CX	Christmas Island	CXR						Christmas Island
KY	Cayman Islands	CYM	LAC	Latin America and Caribbean			High income	Cayman Islands
CY	Cyprus	CYP	ECA	Europe and Central Asia	EUR	Europe	High income	Cyprus
CZ	Czechia	CZE	ECA	Europe and Central Asia	EUR	Europe	High income	Czechia
DE	Germany	DEU	ECA	Europe and Central Asia	EUR	Europe	High income	Germany
DJ	Djibouti	DJI	MENA	Middle East and North Africa	EMR	Eastern Mediterranean	Lower middle income	Djibouti
DM	Dominica	DMA	LAC	Latin America and Caribbean	AMR	Americas	Upper middle income	Dominica
DK	Denmark	DNK	ECA	Europe and Central Asia	EUR	Europe	High income	Denmark
DO	Dominican Republic	DOM	LAC	Latin America and Caribbean	AMR	Americas	Upper middle income	Dominican Republic
DZ	Algeria	DZA	MENA	Middle East and North Africa	AFR	Africa	Lower middle income	Algeria
EC	Ecuador	ECU	LAC	Latin America and Caribbean	AMR	Americas	Upper middle income	Ecuador
EG	Egypt	EGY	MENA	Middle East and North Africa	EMR	Eastern Mediterranean	Lower middle income	Egypt
ER	Eritrea	ERI	SSA	Sub-Saharan Africa	AFR	Africa	Low income	Eritrea
EH	Western Sahara	ESH	MENA	Middle East and North Africa				Western Sahara
ES	Spain	ESP	ECA	Europe and Central Asia	EUR	Europe	High income	Spain
EE	Estonia	EST	ECA	Europe and Central Asia	EUR	Europe	High income	Estonia
ET	Ethiopia	ETH	SSA	Sub-Saharan Africa	AFR	Africa	Low income	Ethiopia
FI	Finland	FIN	ECA	Europe and Central Asia	EUR	Europe	High income	Finland
FJ	Fiji	FJI	EAP	East Asia and Pacific	WPR	Western Pacific	Upper middle income	Fiji
FK	Falkland Islands (Malvinas)	FLK						Falkland Islands (Malvinas)
FR	France	FRA	ECA	Europe and Central Asia	EUR	Europe	High income	France
FO	Faeroe Islands	FRO	ECA	Europe and Central Asia			High income	Faroe Islands
FM	Micronesia	FSM	EAP	East Asia and Pacific	WPR	Western Pacific	Lower middle income	Micronesia (Federated States of)
GA	Gabon	GAB	SSA	Sub-Saharan Africa	AFR	Africa	Upper middle income	Gabon
GB	United Kingdom	GBR	ECA	Europe and Central Asia	EUR	Europe	High income	United Kingdom of Great Britain and Northern Ireland
GE	Georgia	GEO	ECA	Europe and Central Asia	EUR	Europe	Upper middle income	Georgia
GG	Guernsey	GGY						Guernsey
GH	Ghana	GHA	SSA	Sub-Saharan Africa	AFR	Africa	Lower middle income	Ghana
GI	Gibraltar	GIB	ECA	Europe and Central Asia			High income	Gibraltar
GN	Guinea	GIN	SSA	Sub-Saharan Africa	AFR	Africa	Low income	Guinea
GP	Guadeloupe	GLP						Guadeloupe
GM	Gambia	GMB	SSA	Sub-Saharan Africa	AFR	Africa	Low income	Gambia
GW	Guinea-Bissau	GNB	SSA	Sub-Saharan Africa	AFR	Africa	Low income	Guinea-Bissau
GQ	Equatorial Guinea	GNQ	SSA	Sub-Saharan Africa	AFR	Africa	Upper middle income	Equatorial Guinea
GR	Greece	GRC	ECA	Europe and Central Asia	EUR	Europe	High income	Greece
GD	Grenada	GRD	LAC	Latin America and Caribbean	AMR	Americas	Upper middle income	Grenada
GL	Greenland	GRL	ECA	Europe and Central Asia			High income	Greenland
GT	Guatemala	GTM	LAC	Latin America and Caribbean	AMR	Americas	Upper middle income	Guatemala
GF	French Guiana	GUF						French Guiana
GU	Guam	GUM	EAP	East Asia and Pacific			High income	Guam
GY	Guyana	GUY	LAC	Latin America and Caribbean	AMR	Americas	Upper middle income	Guyana
HK	Hong Kong	HKG	EAP	East Asia and Pacific			High income	Hong Kong
HM	Heard Island and McDonald Islands	HMD						Heard Island and McDonald Islands
HN	Honduras	HND	LAC	Latin America and Caribbean	AMR	Americas	Lower middle income	Honduras
HR	Croatia	HRV	ECA	Europe and Central Asia	EUR	Europe	High income	Croatia
HT	Haiti	HTI	LAC	Latin America and Caribbean	AMR	Americas	Lower middle income	Haiti
HU	Hungary	HUN	ECA	Europe and Central Asia	EUR	Europe	High income	Hungary
ID	Indonesia	IDN	EAP	East Asia and Pacific	SEAR	South-East Asia	Lower middle income	Indonesia
IM	Isle of Man	IMN	ECA	Europe and Central Asia			High income	Isle of Man
IN	India	IND	SA	South Asia	SEAR	South-East Asia	Lower middle income	India
IO	British Indian Ocean Territory	IOT						British Indian Ocean Territory
IE	Ireland	IRL	ECA	Europe and Central Asia	EUR	Europe	High income	Ireland
IR	Iran	IRN	MENA	Middle East and North Africa	EMR	Eastern Mediterranean	Lower middle income	Iran (Islamic Republic of)
IQ	Iraq	IRQ	MENA	Middle East and North Africa	EMR	Eastern Mediterranean	Upper middle income	Iraq
IS	Iceland	ISL	ECA	Europe and Central Asia	EUR	Europe	High income	Iceland
IL	Israel	ISR	MENA	Middle East and North Africa	EUR	Europe	High income	Israel
IT	Italy	ITA	ECA	Europe and Central Asia	EUR	Europe	High income	Italy
JM	Jamaica	JAM	LAC	Latin America and Caribbean	AMR	Americas	Upper middle income	Jamaica
JE	Jersey	JEY						Jersey
JO	Jordan	JOR	MENA	Middle East and North Africa	EMR	Eastern Mediterranean	Upper middle income	Jordan
JP	Japan	JPN	EAP	East Asia and Pacific	WPR	Western Pacific	High income	Japan
KZ	Kazakhstan	KAZ	ECA	Europe and Central Asia	EUR	Europe	Upper middle income	Kazakhstan
KE	Kenya	KEN	SSA	Sub-Saharan Africa	AFR	Africa	Lower middle income	Kenya
KG	Kyrgyzstan	KGZ	ECA	Europe and Central Asia	EUR	Europe	Lower middle income	Kyrgyzstan
KH	Cambodia	KHM	EAP	East Asia and Pacific	WPR	Western Pacific	Lower middle income	Cambodia
KI	Kiribati	KIR	EAP	East Asia and Pacific	WPR	Western Pacific	Lower middle income	Kiribati
KN	Saint Kitts and Nevis	KNA	LAC	Latin America and Caribbean	AMR	Americas	High income	Saint Kitts and Nevis
KR	South Korea	KOR	EAP	East Asia and Pacific	WPR	Western Pacific	High income	Korea, Republic of
KW	Kuwait	KWT	MENA	Middle East and North Africa	EMR	Eastern Mediterranean	High income	Kuwait
LA	Laos	LAO	EAP	East Asia and Pacific	WPR	Western Pacific	Lower middle income	Lao People's Democratic Republic
LB	Lebanon	LBN	MENA	Middle East and North Africa	EMR	Eastern Mediterranean	Upper middle income	Lebanon
LR	Liberia	LBR	SSA	Sub-Saharan Africa	AFR	Africa	Low income	Liberia
LY	Libya	LBY	MENA	Middle East and North Africa	EMR	Eastern Mediterranean	Upper middle income	Libya
LC	Saint Lucia	LCA	LAC	Latin America and Caribbean	AMR	Americas	Upper middle income	Saint Lucia
LI	Liechtenstein	LIE	ECA	Europe and Central Asia			High income	Liechtenstein
LK	Sri Lanka	LKA	SA	South Asia	SEAR	South-East Asia	Lower middle income	Sri Lanka
LS	Lesotho	LSO	SSA	Sub-Saharan Africa	AFR	Africa	Lower middle income	Lesotho
LT	Lithuania	LTU	ECA	Europe and Central Asia	EUR	Europe	High income	Lithuania
LU	Luxembourg	LUX	ECA	Europe and Central Asia	EUR	Europe	High income	Luxembourg
LV	Latvia	LVA	ECA	Europe and Central Asia	EUR	Europe	High income	Latvia
MO	Macao	MAC	EAP	East Asia and Pacific			High income	Macao
MF	Saint Martin (French part)	MAF	LAC	Latin America and Caribbean			High income	Saint Martin (French part)
MA	Morocco	MAR	MENA	Middle East and North Africa	EMR	Eastern Mediterranean	Lower middle income	Morocco
MC	Monaco	MCO	ECA	Europe and Central Asia	EUR	Europe	High income	Monaco
MD	Moldova	MDA	ECA	Europe and Central Asia	EUR	Europe	Upper middle income	Moldova, Republic of
MG	Madagascar	MDG	SSA	Sub-Saharan Africa	AFR	Africa	Low income	Madagascar
MV	Maldives	MDV	SA	South Asia	SEAR	South-East Asia	Upper middle income	Maldives
MX	Mexico	MEX	LAC	Latin America and Caribbean	AMR	Americas	Upper middle income	Mexico
MH	Marshall Islands	MHL	EAP	East Asia and Pacific	WPR	Western Pacific	Upper middle income	Marshall Islands
MK	North Macedonia	MKD	ECA	Europe and Central Asia	EUR	Europe	Upper middle income	North Macedonia
ML	Mali	MLI	SSA	Sub-Saharan Africa	AFR	Africa	Low income	Mali
MT	Malta	MLT	MENA	Middle East and North Africa	EUR	Europe	High income	Malta
MM	Myanmar	MMR	EAP	East Asia and Pacific	SEAR	South-East Asia	Lower middle income	Myanmar
ME	Montenegro	MNE	ECA	Europe and Central Asia	EUR	Europe	Upper middle income	Montenegro
MN	Mongolia	MNG	EAP	East Asia and Pacific	WPR	Western Pacific	Lower middle income	Mongolia
MP	Northern Mariana Islands	MNP	EAP	East Asia and Pacific			High income	Northern Mariana Islands
MZ	Mozambique	MOZ	SSA	Sub-Saharan Africa	AFR	Africa	Low income	Mozambique
MR	Mauritania	MRT	SSA	Sub-Saharan Africa	AFR	Africa	Lower middle income	Mauritania
MS	Montserrat	MSR						Montserrat
MQ	Martinique	MTQ						Martinique
MU	Mauritius	MUS	SSA	Sub-Saharan Africa	AFR	Africa	Upper middle income	Mauritius
MW	Malawi	MWI	SSA	Sub-Saharan Africa	AFR	Africa	Low income	Malawi
MY	Malaysia	MYS	EAP	East Asia and Pacific	WPR	Western Pacific	Upper middle income	Malaysia
YT	Mayotte	MYT						Mayotte
NA	Namibia	NAM	SSA	Sub-Saharan Africa	AFR	Africa	Upper middle income	Namibia
NC	New Caledonia	NCL	EAP	East Asia and Pacific			High income	New Caledonia
NE	Niger	NER	SSA	Sub-Saharan Africa	AFR	Africa	Low income	Niger
NF	Norfolk Island	NFK						Norfolk Island
NG	Nigeria	NGA	SSA	Sub-Saharan Africa	AFR	Africa	Lower middle income	Nigeria
NI	Nicaragua	NIC	LAC	Latin America and Caribbean	AMR	Americas	Lower middle income	Nicaragua
NU	Niue	NIU			WPR	Western Pacific		Niue
NL	Netherlands	NLD	ECA	Europe and Central Asia	EUR	Europe	High income	Netherlands
NO	Norway	NOR	ECA	Europe and Central Asia	EUR	Europe	High income	Norway
NP	Nepal	NPL	SA	South Asia	SEAR	South-East Asia	Lower middle income	Nepal
NR	Nauru	NRU	EAP	East Asia and Pacific	WPR	Western Pacific	High income	Nauru
NZ	New Zealand	NZL	EAP	East Asia and Pacific	WPR	Western Pacific	High income	New Zealand
OM	Oman	OMN	MENA	Middle East and North Africa	EMR	Eastern Mediterranean	High income	Oman
PK	Pakistan	PAK	SA	South Asia	EMR	Eastern Mediterranean	Lower middle income	Pakistan
PA	Panama	PAN	LAC	Latin America and Caribbean	AMR	Americas	Upper middle income	Panama
PN	Pitcairn	PCN						Pitcairn
PE	Peru	PER	LAC	Latin America and Caribbean	AMR	Americas	Upper middle income	Peru
PH	Philippines	PHL	EAP	East Asia and Pacific	WPR	Western Pacific	Lower middle income	Philippines
PW	Palau	PLW	EAP	East Asia and Pacific	WPR	Western Pacific	High income	Palau
PG	Papua New Guinea	PNG	EAP	East Asia and Pacific	WPR	Western Pacific	Lower middle income	Papua New Guinea
PL	Poland	POL	ECA	Europe and Central Asia	EUR	Europe	High income	Poland
PR	Puerto Rico	PRI	LAC	Latin America and Caribbean			High income	Puerto Rico
KP	North Korea	PRK	EAP	East Asia and Pacific	SEAR	South-East Asia	Low income	Korea (Democratic People's Republic of)
PT	Portugal	PRT	ECA	Europe and Central Asia	EUR	Europe	High income	Portugal
PY	Paraguay	PRY	LAC	Latin America and Caribbean	AMR	Americas	Upper middle income	Paraguay
PS	Palestine	PSE	MENA	Middle East and North Africa			Lower middle income	Palestine, State of
PF	French Polynesia	PYF	EAP	East Asia and Pacific			High income	French Polynesia
QA	Qatar	QAT	MENA	Middle East and North Africa	EMR	Eastern Mediterranean	High income	Qatar
RE	Réunion	REU						Réunion
RO	Romania	ROU	ECA	Europe and Central Asia	EUR	Europe	Upper middle income	Romania
RU	Russia	RUS	ECA	Europe and Central Asia	EUR	Europe	Upper middle income	Russian Federation
RW	Rwanda	RWA	SSA	Sub-Saharan Africa	AFR	Africa	Low income	Rwanda
SA	Saudi Arabia	SAU	MENA	Middle East and North Africa	EMR	Eastern Mediterranean	High income	Saudi Arabia
SD	Sudan	SDN	SSA	Sub-Saharan Africa	EMR	Eastern Mediterranean	Low income	Sudan
SN	Senegal	SEN	SSA	Sub-Saharan Africa	AFR	Africa	Lower middle income	Senegal
SG	Singapore	SGP	EAP	East Asia and Pacific	WPR	Western Pacific	High income	Singapore
GS	South Georgia and the South Sandwich Islands	SGS						South Georgia and the South Sandwich Islands
SH	Saint Helena, Ascension and Tristan da Cunha	SHN						Saint Helena, Ascension and Tristan da Cunha
SJ	Svalbard and Jan Mayen	SJM						Svalbard and Jan Mayen
SB	Solomon Islands	SLB	EAP	East Asia and Pacific	WPR	Western Pacific	Lower middle income	Solomon Islands
SL	Sierra Leone	SLE	SSA	Sub-Saharan Africa	AFR	Africa	Low income	Sierra Leone
SV	El Salvador	SLV	LAC	Latin America and Caribbean	AMR	Americas	Lower middle income	El Salvador
SM	San Marino	SMR	ECA	Europe and Central Asia	EUR	Europe	High income	San Marino
SO	Somalia	SOM	SSA	Sub-Saharan Africa	EMR	Eastern Mediterranean	Low income	Somalia
PM	Saint Pierre and Miquelon	SPM						Saint Pierre and Miquelon
RS	Serbia	SRB	ECA	Europe and Central Asia	EUR	Europe	Upper middle income	Serbia
SS	South Sudan	SSD	SSA	Sub-Saharan Africa	AFR	Africa	Low income	South Sudan
ST	Sao Tome and Principe	STP	SSA	Sub-Saharan Africa	AFR	Africa	Lower middle income	Sao Tome and Principe
SR	Suriname	SUR	LAC	Latin America and Caribbean	AMR	Americas	Upper middle income	Suriname
SK	Slovakia	SVK	ECA	Europe and Central Asia	EUR	Europe	High income	Slovakia
SI	Slovenia	SVN	ECA	Europe and Central Asia	EUR	Europe	High income	Slovenia
SE	Sweden	SWE	ECA	Europe and Central Asia	EUR	Europe	High income	Sweden
SZ	Eswatini	SWZ	SSA	Sub-Saharan Africa	AFR	Africa	Lower middle income	Eswatini
SX	Sint Maarten (Dutch part)	SXM	LAC	Latin America and Caribbean			High income	Sint Maarten (Dutch part)
SC	Seychelles	SYC	SSA	Sub-Saharan Africa	AFR	Africa	High income	Seychelles
SY	Syria	SYR	MENA	Middle East and North Africa	EMR	Eastern Mediterranean	Low income	Syrian Arab Republic
TC	Turks and Caicos Islands	TCA	LAC	Latin America and Caribbean			High income	Turks and Caicos Islands
TD	Chad	TCD	SSA	Sub-Saharan Africa	AFR	Africa	Low income	Chad
TG	Togo	TGO	SSA	Sub-Saharan Africa	AFR	Africa	Low income	Togo
TH	Thailand	THA	EAP	East Asia and Pacific	SEAR	South-East Asia	Upper middle income	Thailand
TJ	Tajikistan	TJK	ECA	Europe and Central Asia	EUR	Europe	Lower middle income	Tajikistan
TK	Tokelau	TKL						Tokelau
TM	Turkmenistan	TKM	ECA	Europe and Central Asia	EUR	Europe	Upper middle income	Turkmenistan
TL	Timor-Leste	TLS	EAP	East Asia and Pacific	SEAR	South-East Asia	Lower middle income	Timor-Leste
TO	Tonga	TON	EAP	East Asia and Pacific	WPR	Western Pacific	Upper middle income	Tonga
TT	Trinidad and Tobago	TTO	LAC	Latin America and Caribbean	AMR	Americas	High income	Trinidad and Tobago
TN	Tunisia	TUN	MENA	Middle East and North Africa	EMR	Eastern Mediterranean	Lower middle income	Tunisia
TR	Turkey	TUR	ECA	Europe and Central Asia	EUR	Europe	Upper middle income	Turkey
TV	Tuvalu	TUV	EAP	East Asia and Pacific	WPR	Western Pacific	Upper middle income	Tuvalu
TW	Taiwan	TWN	EAP	East Asia and Pacific			High income	Taiwan, Province of China
TZ	Tanzania	TZA	SSA	Sub-Saharan Africa	AFR	Africa	Lower middle income	Tanzania, United Republic of
UG	Uganda	UGA	SSA	Sub-Saharan Africa	AFR	Africa	Low income	Uganda
UA	Ukraine	UKR	ECA	Europe and Central Asia	EUR	Europe	Lower middle income	Ukraine
UM	United States Minor Outlying Islands	UMI						United States Minor Outlying Islands
UY	Uruguay	URY	LAC	Latin America and Caribbean	AMR	Americas	High income	Uruguay
US	United States	USA	WB_NAR	North America	AMR	Americas	High income	United States of America
UZ	Uzbekistan	UZB	ECA	Europe and Central Asia	EUR	Europe	Lower middle income	Uzbekistan
VA	Holy See	VAT						Holy See
VC	Saint Vincent and the Grenadines	VCT	LAC	Latin America and Caribbean	AMR	Americas	Upper middle income	Saint Vincent and the Grenadines
VE	Venezuela	VEN	LAC	Latin America and Caribbean	AMR	Americas		Venezuela (Bolivarian Republic of)
VG	British Virgin Islands	VGB	LAC	Latin America and Caribbean			High income	Virgin Islands (British)
VI	United States Virgin Islands	VIR	LAC	Latin America and Caribbean			High income	Virgin Islands (U.S.)
VN	Vietnam	VNM	EAP	East Asia and Pacific	WPR	Western Pacific	Lower middle income	Vietnam
VU	Vanuatu	VUT	EAP	East Asia and Pacific	WPR	Western Pacific	Lower middle income	Vanuatu
WF	Wallis and Futuna	WLF						Wallis and Futuna
WS	Samoa	WSM	EAP	East Asia and Pacific	WPR	Western Pacific	Lower middle income	Samoa
YE	Yemen	YEM	MENA	Middle East and North Africa	EMR	Eastern Mediterranean	Low income	Yemen
ZA	South Africa	ZAF	SSA	Sub-Saharan Africa	AFR	Africa	Upper middle income	South Africa
ZM	Zambia	ZMB	SSA	Sub-Saharan Africa	AFR	Africa	Lower middle income	Zambia
ZW	Zimbabwe	ZWE	SSA	Sub-Saharan Africa	AFR	Africa	Lower middle income	Zimbabwe

## Sheet: RV_vaccine_status
ISO	Country	Gavi Status	Current Vaccine Introduction Status	Universal Introduction Actual Date	Current Immunization Program Type	Current or Planned Formulation	Current Dosing Schedule
AFG	Afghanistan	Gavi	Introduced into national immunization program	2018-01-01	Universal	ROTARIX (RV1)	2+0
AGO	Angola	Non-Gavi	Introduced into national immunization program	2014-04-28	Universal	ROTARIX (RV1)	2+0
ALB	Albania	Non-Gavi	Introduced into national immunization program	2019-10-01	Universal	RotaTeq (RV5)	3+0
AND	Andorra	Non-Gavi	Introduced into national immunization program	2021-10-19	Universal	N/A	2+0
ARE	United Arab Emirates	Non-Gavi	Introduced into national immunization program	2014-01-01	Universal	ROTARIX (RV1)	2+0
ARG	Argentina	Non-Gavi	Introduced into national immunization program	2015-01-05	Universal	ROTARIX (RV1)	2+0
ARM	Armenia	Non-Gavi	Introduced into national immunization program	2012-10-15	Universal	ROTARIX (RV1)	2+0
ATG	Antigua and Barbuda	Non-Gavi	No Decision	N/A	None	N/A	N/A
AUS	Australia	Non-Gavi	Introduced into national immunization program	2007-01-01	Universal	ROTARIX (RV1)	2+0
AUT	Austria	Non-Gavi	Introduced into national immunization program	2006-01-01	Universal	ROTARIX (RV1) & RotaTeq (RV5)	2+0 & 3+0
AZE	Azerbaijan	Non-Gavi	No Decision	N/A	None	N/A	N/A
BDI	Burundi	Gavi	Introduced into national immunization program	2013-12-16	Universal	ROTARIX (RV1)	2+0
BEL	Belgium	Non-Gavi	Introduced into national immunization program	2007-01-01	Universal	ROTARIX (RV1) & RotaTeq (RV5)	2+0 & 3+0
BEN	Benin	Gavi	Introduced into national immunization program	2019-12-01	Universal	ROTAVAC (RV1)	3+0
BFA	Burkina Faso	Gavi	Introduced into national immunization program	2013-10-31	Universal	ROTASIIL (RV5)	3+0
BGD	Bangladesh	Gavi	Gavi approved/approved with clarification	N/A	None	ROTARIX (RV1)	N/A
BGR	Bulgaria	Non-Gavi	Introduced into national immunization program	2017-10-20	Universal	ROTARIX (RV1) & RotaTeq (RV5)	2+0 & 3+0
BHR	Bahrain	Non-Gavi	Introduced into national immunization program	2008-01-01	Universal	ROTARIX (RV1)	2+0
BHS	Bahamas	Non-Gavi	Introduced into national immunization program	2017-01-01	Universal	ROTARIX (RV1) & RotaTeq (RV5)	2+0 & 3+0
BIH	Bosnia and Herzegovina	Non-Gavi	No Decision	N/A	None	N/A	N/A
BLR	Belarus	Non-Gavi	No Decision	N/A	None	N/A	N/A
BLZ	Belize	Non-Gavi	No Decision	N/A	None	N/A	N/A
BOL	Bolivia (Plurinational State of)	Non-Gavi	Introduced into national immunization program	2008-08-01	Universal	ROTARIX (RV1)	2+0
BRA	Brazil	Non-Gavi	Introduced into national immunization program	2006-07-01	Universal	ROTARIX (RV1)	2+0
BRB	Barbados	Non-Gavi	No Decision	N/A	None	N/A	N/A
BRN	Brunei Darussalam	Non-Gavi	No Decision	N/A	None	N/A	N/A
BTN	Bhutan	Non-Gavi	Non-Gavi planning introduction	N/A	None	N/A	N/A
BWA	Botswana	Non-Gavi	Introduced into national immunization program	2012-07-03	Universal	ROTARIX (RV1)	2+0
CAF	Central African Republic	Gavi	Planning to introduce	N/A	None	ROTARIX (RV1)	2+0
CAN	Canada	Non-Gavi	Introduced into national immunization program	2010-12-01	Universal	ROTARIX (RV1)	2+0
CHE	Switzerland	Non-Gavi	No Decision	N/A	None	N/A	N/A
CHL	Chile	Non-Gavi	No Decision	N/A	None	N/A	N/A
CHN	China	Non-Gavi	No Decision	N/A	None	N/A	N/A
CIV	CÃ´te d'Ivoire	Gavi	Introduced into national immunization program	2017-03-01	Universal	RotaTeq (RV5)	3+0
CMR	Cameroon	Gavi	Introduced into national immunization program	2014-03-28	Universal	ROTARIX (RV1)	2+0
COD	Congo, Democratic Republic of the	Gavi	Introduced into national immunization program	2019-10-01	Universal	ROTASIIL (RV5)	3+0
COG	Congo	Gavi	Introduced into national immunization program	2014-04-24	Universal	ROTARIX (RV1)	2+0
COK	Cook Islands	Non-Gavi	No Decision	N/A	None	N/A	N/A
COL	Colombia	Non-Gavi	Introduced into national immunization program	2009-01-01	Universal	ROTARIX (RV1)	2+0
COM	Comoros	Gavi	No Decision	N/A	None	N/A	N/A
CPV	Cabo Verde	Non-Gavi	No Decision	N/A	None	N/A	N/A
CRI	Costa Rica	Non-Gavi	Introduced into national immunization program	2019-02-01	Universal	ROTARIX (RV1)	2+0
CUB	Cuba	Non-Gavi	No Decision	N/A	None	N/A	N/A
CYP	Cyprus	Non-Gavi	No Decision	N/A	None	N/A	N/A
CZE	Czechia	Non-Gavi	No Decision	N/A	None	N/A	N/A
DEU	Germany	Non-Gavi	Introduced into national immunization program	2013-01-01	Universal	ROTARIX (RV1) & RotaTeq (RV5)	2+0 & 3+0
DJI	Djibouti	Gavi	Introduced into national immunization program	2014-06-22	Universal	ROTARIX (RV1)	2+0
DMA	Dominica	Non-Gavi	No Decision	N/A	None	N/A	N/A
DNK	Denmark	Non-Gavi	No Decision	N/A	None	N/A	N/A
DOM	Dominican Republic	Non-Gavi	Introduced into national immunization program	2012-07-04	Universal	ROTARIX (RV1)	2+0
DZA	Algeria	Non-Gavi	No Decision	N/A	None	N/A	N/A
ECU	Ecuador	Non-Gavi	Introduced into national immunization program	2007-01-01	Universal	ROTARIX (RV1)	2+0
EGY	Egypt	Non-Gavi	No Decision	N/A	None	N/A	N/A
ERI	Eritrea	Gavi	Introduced into national immunization program	2014-08-14	Universal	ROTARIX (RV1)	2+0
ESP	Spain	Non-Gavi	Introduced into national immunization program	N/A	Risk	N/A	N/A
EST	Estonia	Non-Gavi	Introduced into national immunization program	2014-07-01	Universal	RotaTeq (RV5)	3+0
ETH	Ethiopia	Gavi	Introduced into national immunization program	2013-11-07	Universal	ROTARIX (RV1)	2+0
FIN	Finland	Non-Gavi	Introduced into national immunization program	2009-09-01	Universal	RotaTeq (RV5)	3+0
FJI	Fiji	Non-Gavi	Introduced into national immunization program	2012-10-29	Universal	ROTARIX (RV1)	2+0
FRA	France	Non-Gavi	No Decision	N/A	None	N/A	N/A
FSM	Micronesia (Federated States of)	Non-Gavi	Introduced into national immunization program	2008-04-01	Universal	RotaTeq (RV5)	3+0
GAB	Gabon	Non-Gavi	Non-Gavi planning introduction	N/A	None	N/A	N/A
GBR	United Kingdom of Great Britain and Northern Ireland	Non-Gavi	Introduced into national immunization program	2013-07-01	Universal	ROTARIX (RV1)	2+0
GEO	Georgia	Non-Gavi	Introduced into national immunization program	2013-03-18	Universal	ROTARIX (RV1)	2+0
GHA	Ghana	Gavi	Introduced into national immunization program	2012-04-26	Universal	ROTAVAC (RV1)	2+0
GIN	Guinea	Gavi	Gavi plan to apply	N/A	None	N/A	N/A
GMB	Gambia	Gavi	Introduced into national immunization program	2013-08-14	Universal	ROTARIX (RV1)	2+0
GNB	Guinea-Bissau	Gavi	Introduced into national immunization program	2015-11-24	Universal	ROTARIX (RV1)	2+0
GNQ	Equatorial Guinea	Non-Gavi	No Decision	N/A	None	N/A	N/A
GRC	Greece	Non-Gavi	Introduced into national immunization program	2011-01-01	Universal	ROTARIX (RV1)	2+0
GRD	Grenada	Non-Gavi	No Decision	N/A	None	N/A	N/A
GTM	Guatemala	Non-Gavi	Introduced into national immunization program	2010-01-01	Universal	ROTARIX (RV1)	2+0
GUY	Guyana	Non-Gavi	Introduced into national immunization program	2010-04-01	Universal	ROTARIX (RV1)	2+0
HND	Honduras	Non-Gavi	Introduced into national immunization program	2009-05-01	Universal	ROTARIX (RV1)	2+0
HRV	Croatia	Non-Gavi	No Decision	N/A	None	N/A	N/A
HTI	Haiti	Gavi	Introduced into national immunization program	2013-04-27	Universal	ROTARIX (RV1)	2+0
HUN	Hungary	Non-Gavi	No Decision	N/A	None	N/A	N/A
IDN	Indonesia	Non-Gavi	Introduced into national immunization program	N/A	Phased	N/A	N/A
IND	India	Non-Gavi	Introduced into national immunization program	2016-03-26	Universal	ROTAVAC (RV1) & ROTASIIL (RV5)	3+0
IRL	Ireland	Non-Gavi	Introduced into national immunization program	2016-12-01	Universal	ROTARIX (RV1)	2+0
IRN	Iran (Islamic Republic of)	Non-Gavi	Non-Gavi planning introduction	N/A	None	N/A	N/A
IRQ	Iraq	Non-Gavi	Introduced into national immunization program	2012-01-01	Universal	ROTARIX (RV1)	2+0
ISL	Iceland	Non-Gavi	No Decision	N/A	None	N/A	N/A
ISR	Israel	Non-Gavi	Introduced into national immunization program	2010-01-01	Universal	RotaTeq (RV5)	3+0
ITA	Italy	Non-Gavi	Introduced into national immunization program	N/A	Regional	ROTARIX (RV1) & RotaTeq (RV5)	2+0 & 3+0
JAM	Jamaica	Non-Gavi	No Decision	N/A	None	N/A	N/A
JOR	Jordan	Non-Gavi	Introduced into national immunization program	2015-03-01	Universal	RotaTeq (RV5)	3+0
JPN	Japan	Non-Gavi	Introduced into national immunization program	2020-10-01	Universal	ROTARIX (RV1) & RotaTeq (RV5)	2+0 & 3+0
KAZ	Kazakhstan	Non-Gavi	No Decision	N/A	None	N/A	N/A
KEN	Kenya	Gavi	Introduced into national immunization program	2014-07-01	Universal	ROTARIX (RV1)	2+0
KGZ	Kyrgyzstan	Gavi	Introduced into national immunization program	2019-12-15	Universal	ROTASIIL (RV5)	3+0
KHM	Cambodia	Gavi	No Decision	N/A	None	N/A	N/A
KIR	Kiribati	Non-Gavi	Introduced into national immunization program	2015-08-05	Universal	ROTARIX (RV1)	2+0
KNA	Saint Kitts and Nevis	Non-Gavi	No Decision	N/A	None	N/A	N/A
KOR	Korea, Republic of	Non-Gavi	No Decision	N/A	None	N/A	N/A
KWT	Kuwait	Non-Gavi	Introduced into national immunization program	2017-01-01	Universal	RotaTeq (RV5)	3+0
LAO	Lao People's Democratic Republic	Gavi	Gavi approved/approved with clarification	N/A	None	N/A	N/A
LBN	Lebanon	Gavi	No Decision	N/A	None	N/A	N/A
LBR	Liberia	Gavi	Introduced into national immunization program	2016-04-25	Universal	ROTARIX (RV1)	2+0
LBY	Libya	Non-Gavi	Introduced into national immunization program	2013-10-01	Universal	RotaTeq (RV5)	3+0
LCA	Saint Lucia	Non-Gavi	No Decision	N/A	None	N/A	N/A
LKA	Sri Lanka	Non-Gavi	Non-Gavi planning introduction	N/A	None	N/A	N/A
LSO	Lesotho	Gavi	Introduced into national immunization program	2017-12-18	Universal	ROTARIX (RV1)	2+0
LTU	Lithuania	Non-Gavi	Introduced into national immunization program	2018-09-01	Universal	RotaTeq (RV5)	3+0
LUX	Luxembourg	Non-Gavi	Introduced into national immunization program	2006-01-01	Universal	ROTARIX (RV1)	2+0
LVA	Latvia	Non-Gavi	Introduced into national immunization program	2015-01-01	Universal	ROTARIX (RV1) & RotaTeq (RV5)	2+0 & 3+0
MAR	Morocco	Non-Gavi	Introduced into national immunization program	2010-10-20	Universal	RotaTeq (RV5)	3+0
MCO	Monaco	Non-Gavi	No Decision	N/A	None	N/A	N/A
MDA	Moldova, Republic of	Non-Gavi	Introduced into national immunization program	2012-07-01	Universal	ROTARIX (RV1)	2+0
MDG	Madagascar	Gavi	Introduced into national immunization program	2014-05-05	Universal	ROTARIX (RV1)	2+0
MDV	Maldives	Non-Gavi	No Decision	N/A	None	N/A	N/A
MEX	Mexico	Non-Gavi	Introduced into national immunization program	2007-01-01	Universal	RotaTeq (RV5)	3+0
MHL	Marshall Islands	Non-Gavi	Introduced into national immunization program	2009-01-01	Universal	RotaTeq (RV5)	3+0
MKD	North Macedonia	Non-Gavi	Introduced into national immunization program	2020-01-01	Universal	N/A	3+0
MLI	Mali	Gavi	Introduced into national immunization program	2014-01-14	Universal	RotaTeq (RV5)	3+0
MLT	Malta	Non-Gavi	No Decision	N/A	None	N/A	N/A
MMR	Myanmar	Gavi	Introduced into national immunization program	2020-02-02	Universal	ROTARIX (RV1)	2+0
MNE	Montenegro	Non-Gavi	No Decision	N/A	None	N/A	N/A
MNG	Mongolia	Non-Gavi	Non-Gavi planning introduction	N/A	None	N/A	N/A
MOZ	Mozambique	Gavi	Introduced into national immunization program	2015-09-04	Universal	ROTARIX (RV1)	2+0
MRT	Mauritania	Gavi	Introduced into national immunization program	2014-12-06	Universal	ROTARIX (RV1)	2+0
MUS	Mauritius	Non-Gavi	Introduced into national immunization program	2015-05-01	Universal	ROTARIX (RV1)	2+0
MWI	Malawi	Gavi	Introduced into national immunization program	2012-10-29	Universal	ROTARIX (RV1)	2+0
MYS	Malaysia	Non-Gavi	No Decision	N/A	None	N/A	N/A
NAM	Namibia	Non-Gavi	Introduced into national immunization program	2014-11-11	Universal	ROTARIX (RV1)	2+0
NER	Niger	Gavi	Introduced into national immunization program	2014-08-05	Universal	ROTARIX (RV1)	2+0
NGA	Nigeria	Gavi	Introduced into national immunization program	2022-08-22	Universal	ROTARIX (RV1)	N/A
NIC	Nicaragua	Non-Gavi	Introduced into national immunization program	2006-05-01	Universal	ROTARIX (RV1)	2+0
NIU	Niue	Non-Gavi	Introduced into national immunization program	2016-01-01	Universal	N/A	2+0
NLD	Netherlands	Non-Gavi	Introduced into national immunization program	N/A	Risk	RotaTeq (RV5)	N/A
NOR	Norway	Non-Gavi	Introduced into national immunization program	2014-09-01	Universal	ROTARIX (RV1)	2+0
NPL	Nepal	Gavi	Introduced into national immunization program	2020-07-02	Universal	ROTARIX (RV1)	2+0
NRU	Nauru	Non-Gavi	Introduced into national immunization program	2021-11-01	Universal	N/A	2+0
NZL	New Zealand	Non-Gavi	Introduced into national immunization program	2014-07-01	Universal	ROTARIX (RV1)	2+0
OMN	Oman	Non-Gavi	Non-Gavi planning introduction	N/A	Universal	N/A	N/A
PAK	Pakistan	Gavi	Introduced into national immunization program	2018-04-01	Universal	ROTARIX (RV1)	2+0
PAN	Panama	Non-Gavi	Introduced into national immunization program	2006-02-01	Universal	ROTARIX (RV1)	2+0
PER	Peru	Non-Gavi	Introduced into national immunization program	2009-01-01	Universal	ROTARIX (RV1)	2+0
PHL	Philippines	Non-Gavi	Non-Gavi planning introduction	N/A	None	ROTARIX (RV1) & RotaTeq (RV5)	2+0 & 3+0
PLW	Palau	Non-Gavi	Introduced into national immunization program	2008-12-01	Universal	ROTARIX (RV1)	2+0
PNG	Papua New Guinea	Gavi	No Decision	N/A	None	N/A	N/A
POL	Poland	Non-Gavi	No Decision	N/A	None	N/A	N/A
PRK	Korea (Democratic People's Republic of)	Gavi	Gavi plan to apply	N/A	None	N/A	N/A
PRT	Portugal	Non-Gavi	No Decision	N/A	None	N/A	N/A
PRY	Paraguay	Non-Gavi	Introduced into national immunization program	2010-01-01	Universal	ROTARIX (RV1)	2+0
QAT	Qatar	Non-Gavi	Introduced into national immunization program	2009-01-01	Universal	ROTARIX (RV1)	2+0
ROU	Romania	Non-Gavi	No Decision	N/A	None	N/A	N/A
RUS	Russian Federation	Non-Gavi	Introduced into national immunization program	N/A	Regional	RotaTeq (RV5)	3+0
RWA	Rwanda	Gavi	Introduced into national immunization program	2012-05-25	Universal	ROTARIX (RV1)	2+0
SAU	Saudi Arabia	Non-Gavi	Introduced into national immunization program	2013-01-01	Universal	ROTARIX (RV1)	2+0
SDN	Sudan	Gavi	Introduced into national immunization program	2011-07-18	Universal	ROTARIX (RV1)	2+0
SEN	Senegal	Gavi	Introduced into national immunization program	2014-11-28	Universal	ROTARIX (RV1)	2+0
SGP	Singapore	Non-Gavi	Private Market Use	N/A	None	N/A	N/A
SLB	Solomon Islands	Gavi	Introduced into national immunization program	2020-06-25	Universal	ROTARIX (RV1)	2+0
SLE	Sierra Leone	Gavi	Introduced into national immunization program	2014-03-28	Universal	ROTARIX (RV1)	2+0
SLV	El Salvador	Non-Gavi	Introduced into national immunization program	2006-04-01	Universal	ROTARIX (RV1)	2+0
SMR	San Marino	Non-Gavi	Introduced into national immunization program	N/A	Risk	N/A	N/A
SOM	Somalia	Gavi	Gavi plan to apply	N/A	None	N/A	N/A
SRB	Serbia	Non-Gavi	No Decision	N/A	None	N/A	N/A
SSD	South Sudan	Gavi	Gavi plan to apply	N/A	None	N/A	N/A
STP	Sao Tome and Principe	Gavi	Introduced into national immunization program	2016-09-22	Universal	RotaTeq (RV5)	3+0
SUR	Suriname	Non-Gavi	No Decision	N/A	None	N/A	N/A
SVK	Slovakia	Non-Gavi	No Decision	N/A	None	N/A	N/A
SVN	Slovenia	Non-Gavi	No Decision	N/A	None	N/A	N/A
SWE	Sweden	Non-Gavi	Introduced into national immunization program	2019-09-01	Universal	RotaTeq (RV5)	3+0
SWZ	Eswatini	Non-Gavi	Introduced into national immunization program	2015-05-12	Universal	ROTARIX (RV1)	2+0
SYC	Seychelles	Non-Gavi	Introduced into national immunization program	2017-09-01	Universal	ROTARIX (RV1)	2+0
SYR	Syrian Arab Republic	Gavi	No Decision	N/A	None	N/A	N/A
TCD	Chad	Gavi	Gavi plan to apply	N/A	None	N/A	N/A
TGO	Togo	Gavi	Introduced into national immunization program	2014-06-19	Universal	ROTARIX (RV1)	2+0
THA	Thailand	Non-Gavi	Introduced into national immunization program	N/A	Regional	ROTARIX (RV1)	2+0
TJK	Tajikistan	Gavi	Introduced into national immunization program	2015-01-05	Universal	ROTARIX (RV1)	2+0
TKM	Turkmenistan	Non-Gavi	Introduced into national immunization program	2019-10-01	Universal	N/A	3+0
TLS	Timor-Leste	Non-Gavi	Introduced into national immunization program	2019-12-01	Universal	ROTAVAC (RV1)	3+0
TON	Tonga	Non-Gavi	Introduced into national immunization program	2021-07-01	Universal	N/A	2+0
TTO	Trinidad and Tobago	Non-Gavi	No Decision	N/A	None	N/A	N/A
TUN	Tunisia	Non-Gavi	No Decision	N/A	None	N/A	N/A
TUR	Turkey	Non-Gavi	No Decision	N/A	None	N/A	N/A
TUV	Tuvalu	Non-Gavi	Introduced into national immunization program	2021-08-01	Universal	N/A	2+0
TZA	Tanzania, United Republic of	Gavi	Introduced into national immunization program	2012-12-06	Universal	ROTARIX (RV1)	2+0
UGA	Uganda	Gavi	Introduced into national immunization program	2018-06-26	Universal	ROTARIX (RV1)	2+0
UKR	Ukraine	Non-Gavi	Non-Gavi planning introduction	N/A	None	N/A	N/A
URY	Uruguay	Non-Gavi	No Decision	N/A	None	N/A	N/A
USA	United States of America	Non-Gavi	Introduced into national immunization program	2006-01-01	Universal	ROTARIX (RV1) & RotaTeq (RV5)	2+0 & 3+0
UZB	Uzbekistan	Non-Gavi	Introduced into national immunization program	2014-06-16	Universal	ROTARIX (RV1)	2+0
VCT	Saint Vincent and the Grenadines	Non-Gavi	No Decision	N/A	None	N/A	N/A
VEN	Venezuela (Bolivarian Republic of)	Gavi	No Decision	N/A	None	N/A	N/A
VNM	Viet Nam	Non-Gavi	Gavi approved/approved with clarification	N/A	None	ROTARIX (RV1)	N/A
VUT	Vanuatu	Non-Gavi	Introduced into national immunization program	2021-09-01	Universal	N/A	2+0
WSM	Samoa	Non-Gavi	Introduced into national immunization program	2021-08-14	Universal	N/A	2+0
YEM	Yemen	Gavi	Introduced into national immunization program	2012-08-01	Universal	ROTARIX (RV1)	2+0
ZAF	South Africa	Non-Gavi	Introduced into national immunization program	2009-08-01	Universal	ROTARIX (RV1)	2+0
ZMB	Zambia	Gavi	Introduced into national immunization program	2013-11-26	Universal	ROTARIX (RV1)	2+0
ZWE	Zimbabwe	Gavi	Introduced into national immunization program	2014-05-01	Universal	ROTARIX (RV1)	2+0
